# Supplementary material for: The Protective Effect of Icariin on Mitochondrial Transport and Distribution in Primary Hippocampal Neurons from 3× Tg-AD Mice
Source: Int J Mol Sci. 2016 Jan 27;17(2):163. doi: 10.3390/ijms17020163 (PMC4783897; doi:10.3390/ijms17020163)
Supplement: Supplementary file 1 [file ijms-17-00163-s001.zip]

Archive with 4 entries (3 files):
- ijms-109554-Supplementary Materials/
- ijms-109554-Supplementary Materials/Supplementary Movie 1 Axonal transport of mitochondria in a hippocampal neuron from NTg mice.avi
- ijms-109554-Supplementary Materials/Supplementary Movie 2 Axonal transport of mitochondria in a hippocampal neuron from Tg mice.avi
- ijms-109554-Supplementary Materials/Supplementary Movie 3 Axonal transport of mitochondria in a hippocampal neuron from Tg mice with icariin treatment.avi
